# Supplementary material for: Happiness at Work among Public Relations Practitioners in Spain
Source: Int J Environ Res Public Health. 2022 Mar 27;19(7):3987. doi: 10.3390/ijerph19073987 (PMC8997484; doi:10.3390/ijerph19073987)
Supplement: Supplementary file 1 [file ijerph-19-03987-s001.zip]

Archive with 1 entries (1 files):
- ijerph-1627608-supplementary.pdf
